# Supplementary material for: Oxygen and Drug-Carrying Periodic Mesoporous Organosilicas for Enhanced Cell Viability under Normoxic and Hypoxic Conditions
Source: Int J Mol Sci. 2022 Apr 14;23(8):4365. doi: 10.3390/ijms23084365 (PMC9024945; doi:10.3390/ijms23084365)
Supplement: Supplementary file 1 [file ijms-23-04365-s001.zip]

Archive with 1 entries (1 files):
- ijms-1675445-supplementary.pdf
